# Supplementary material for: Lessons learned from applying established cut-off values of questionnaires to detect somatic symptom disorders in primary care: a cross-sectional study
Source: Front Psychiatry. 2024 Jan 18;14:1289186. doi: 10.3389/fpsyt.2023.1289186 (PMC10832433; doi:10.3389/fpsyt.2023.1289186)
Supplement: Supplementary file 1 [file Table_1.XLSX]

## Sheet: Supplementary Material
Supplementary metarial to: von Schrottenberg et al. Lessons learned from applying established cut-off values of questionnaires to detect somatic symptom disorders in primary care - cross-sectional study
Calculator
This calculator allows you to explore the impact of your preferreed assumptions on expected test findings
Enter your preferred assumption in cells B8 to E8
		Assumed estimates			Expected test findings
	Prevalence	Sensitivity	Specificity	Sample size	tp	fn	fp	tn	test+	proportion test+	tp + fn	test+ - (tp + fn)	proportion test+ - Prevalence
Example	0.1	0.6	0.8	420	25.2	16.8	75.6	302.4	100.8	0.24	42	58.8	0.14
Overwrite	0.05	0.6	0.8	420	12.6	8.4	79.8	319.2	92.4	0.22	21	71.4	0.17
		Input: preferred assumptions
		Output: expected test findings
	Formulae & Legend
	tp = true positives = prevalence * sample size * sensivity						propotion test+ = proportion of test positives
	fn = false negatives = prevalence * sensitivity * (1 - sensitivity)						tp + fn = true positives and false negatives
	fp = false positives = sampke size * (1 - prevalence) * (1 - specificity)						test+ - (tp + fn) = test positives - (true positives and false negatives)
	tn = true negatives = sample size * (1- prevalence) * specificity
	test+ = test positives = tp + fp
sTable: Trying to find plausible estimates of specifiticy and sensitivity fitting with the observed proportion of test positive findings in our study
Green fillings indicate scenarios in which the expected proportion of test positive findings is within the 99%CI of those observed in our study
		Assumed estimates			Expected test findings
	Prevalence	Sensitivity	Specificity	Sample size	tp	fn	fp	tn	test+	proportion test+	tp + fn	test+ - (tp + fn)	proportion test+ - Prevalence
Se=0,60/sp=0,80	0.01	0.6	0.8	420	2.52	1.68	1.68	332.64	4.2	0.01	4.2	0	0
for Toussaint	0.05	0.6	0.8	420	12.6	8.4	79.8	319.2	92.4	0.22	21	71.4	0.17
	0.1	0.6	0.8	420	25.2	16.8	75.6	302.4	100.8	0.24	42	58.8	0.14
	0.15	0.6	0.8	420	37.8	25.2	71.4	285.6	109.2	0.26	63	46.2	0.11
	0.2	0.6	0.8	420	50.4	33.6	67.2	268.8	117.6	0.28	84	33.6	0.08
	0.25	0.6	0.8	420	63	42	63	252	126	0.3	105	21	0.05
	0.3	0.6	0.8	420	75.6	50.4	58.8	235.2	134.4	0.32	126	8.4	0.02
	0.35	0.6	0.8	420	88.2	58.8	54.6	218.4	142.8	0.34	147	-4.2	-0.01
	0.4	0.6	0.8	420	100.8	67.2	50.4	201.6	151.2	0.36	168	-16.8	-0.04
Se=0,50/sp=0,90	0.01	0.5	0.9	420	2.1	2.1	41.58	374.22	43.68	0.104	4.2	39.48	0.094
for Toussaint	0.05	0.5	0.9	420	10.5	10.5	39.9	359.1	50.4	0.12	21	29.4	0.07
	0.1	0.5	0.9	420	21	21	37.8	340.2	58.8	0.14	42	16.8	0.04
	0.15	0.5	0.9	420	31.5	31.5	35.7	321.3	67.2	0.16	63	4.2	0.01
	0.2	0.5	0.9	420	42	42	33.6	302.4	75.6	0.18	84	-8.4	-0.02
	0.25	0.5	0.9	420	52.5	52.5	31.5	283.5	84	0.2	105	-21	-0.05
	0.3	0.5	0.9	420	63	63	29.4	264.6	92.4	0.22	126	-33.6	-0.08
	0.35	0.5	0.9	420	73.5	73.5	27.3	245.7	100.8	0.24	147	-46.2	-0.11
	0.4	0.5	0.9	420	84	84	25.2	226.8	109.2	0.26	168	-58.8	-0.14
Se=0,5/sp=0,95	0.01	0.5	0.95	420	2.1	2.1	20.79	395.01	22.89	0.0545	4.2	18.69	0.0445
for Toussaint	0.05	0.5	0.95	420	10.5	10.5	19.95	379.05	30.45	0.0725	21	9.45	0.0225
	0.1	0.5	0.95	420	21	21	18.9	359.1	39.9	0.095	42	-2.1	-0.005
	0.15	0.5	0.95	420	31.5	31.5	17.85	339.15	49.35	0.1175	63	-13.65	-0.0325
	0.2	0.5	0.95	420	42	42	16.8	319.2	58.8	0.14	84	-25.2	-0.06
	0.25	0.5	0.95	420	52.5	52.5	15.75	299.25	68.25	0.1625	105	-36.75	-0.0875
	0.3	0.5	0.95	420	63	63	14.7	279.3	77.7	0.185	126	-48.3	-0.115
	0.35	0.5	0.95	420	73.5	73.5	13.65	259.35	87.15	0.2075	147	-59.85	-0.1425
	0.4	0.5	0.95	420	84	84	12.6	239.4	96.6	0.23	168	-71.4	-0.17
Se=0,40/sp=0,95	0.01	0.4	0.95	420	1.68	2.52	20.79	395.01	22.47	0.0535	4.2	18.27	0.0435
for Toussaint	0.05	0.4	0.95	420	8.4	12.6	19.95	379.05	28.35	0.0675	21	7.35	0.0175
	0.1	0.4	0.95	420	16.8	25.2	18.9	359.1	35.7	0.085	42	-6.3	-0.015
	0.15	0.4	0.95	420	25.2	37.8	17.85	339.15	43.05	0.1025	63	-19.95	-0.0475
	0.2	0.4	0.95	420	33.6	50.4	16.8	319.2	50.4	0.12	84	-33.6	-0.08
	0.25	0.4	0.95	420	42	63	15.75	299.25	57.75	0.1375	105	-47.25	-0.1125
	0.3	0.4	0.95	420	50.4	75.6	14.7	279.3	65.1	0.155	126	-60.9	-0.145
	0.35	0.4	0.95	420	58.8	88.2	13.65	259.35	72.45	0.1725	147	-74.55	-0.1775
	0.4	0.4	0.95	420	67.2	100.8	12.6	239.4	79.8	0.19	168	-88.2	-0.21
Se=0,45/sp=0,97	0.01	0.45	0.97	420	1.89	2.31	12.474	403.326	14.364	0.0342	4.2	10.164	0.0242
for Toussaint	0.05	0.45	0.97	420	9.45	11.55	11.97	387.03	21.42	0.051	21	0.42	0.001
	0.1	0.45	0.97	420	18.9	23.1	11.34	366.66	30.24	0.072	42	-11.76	-0.028
	0.15	0.45	0.97	420	28.35	34.65	10.71	346.29	39.06	0.093	63	-23.94	-0.057
	0.2	0.45	0.97	420	37.8	46.2	10.08	325.92	47.88	0.114	84	-36.12	-0.086
	0.25	0.45	0.97	420	47.25	57.75	9.45	305.55	56.7	0.135	105	-48.3	-0.115
	0.3	0.45	0.97	420	56.7	69.3	8.82	285.18	65.52	0.156	126	-60.48	-0.144
	0.35	0.45	0.97	420	66.15	80.85	8.19	264.81	74.34	0.177	147	-72.66	-0.173
	0.4	0.45	0.97	420	75.6	92.4	7.56	244.44	83.16	0.198	168	-84.84	-0.202
Se=0,40/sp=0,97	0.01	0.4	0.97	420	1.68	2.52	12.474	403.326	14.154	0.0337	4.2	9.954	0.0237
for Toussaint	0.05	0.4	0.97	420	8.4	12.6	11.97	387.03	20.37	0.0485	21	-0.63	-0.0015
	0.1	0.4	0.97	420	16.8	25.2	11.34	366.66	28.14	0.067	42	-13.86	-0.033
	0.15	0.4	0.97	420	25.2	37.8	10.71	346.29	35.91	0.0855	63	-27.09	-0.0645
	0.2	0.4	0.97	420	33.6	50.4	10.08	325.92	43.68	0.104	84	-40.32	-0.096
	0.25	0.4	0.97	420	42	63	9.45	305.55	51.45	0.1225	105	-53.55	-0.1275
	0.3	0.4	0.97	420	50.4	75.6	8.82	285.18	59.22	0.141	126	-66.78	-0.159
	0.35	0.4	0.97	420	58.8	88.2	8.19	264.81	66.99	0.1595	147	-80.01	-0.1905
	0.4	0.4	0.97	420	67.2	100.8	7.56	244.44	74.76	0.178	168	-93.24	-0.222
Se=0,6/sp=0,85	0.01	0.6	0.85	420	2.52	1.68	62.37	353.43	64.89	0.1545	4.2	60.69	0.1445
for Cao	0.05	0.6	0.85	420	12.6	8.4	59.85	339.15	72.45	0.1725	21	51.45	0.1225
	0.1	0.6	0.85	420	25.2	16.8	56.7	321.3	81.9	0.195	42	39.9	0.095
	0.15	0.6	0.85	420	37.8	25.2	53.55	303.45	91.35	0.2175	63	28.35	0.0675
	0.2	0.6	0.85	420	50.4	33.6	50.4	285.6	100.8	0.24	84	16.8	0.04
	0.25	0.6	0.85	420	63	42	47.25	267.75	110.25	0.2625	105	5.25	0.0125
	0.3	0.6	0.85	420	75.6	50.4	44.1	249.9	119.7	0.285	126	-6.3	-0.015
	0.35	0.6	0.85	420	88.2	58.8	40.95	232.05	129.15	0.3075	147	-17.85	-0.0425
	0.4	0.6	0.85	420	100.8	67.2	37.8	214.2	138.6	0.33	168	-29.4	-0.07
Se=0,5/Sp=0,9	0.01	0.5	0.9	420	2.1	2.1	41.58	374.22	43.68	0.104	4.2	39.48	0.094
for Cao	0.05	0.5	0.9	420	10.5	10.5	39.9	359.1	50.4	0.12	21	29.4	0.07
	0.1	0.5	0.9	420	21	21	37.8	340.2	58.8	0.14	42	16.8	0.04
	0.15	0.5	0.9	420	31.5	31.5	35.7	321.3	67.2	0.16	63	4.2	0.01
	0.2	0.5	0.9	420	42	42	33.6	302.4	75.6	0.18	84	-8.4	-0.02
	0.25	0.5	0.9	420	52.5	52.5	31.5	283.5	84	0.2	105	-21	-0.05
	0.3	0.5	0.9	420	63	63	29.4	264.6	92.4	0.22	126	-33.6	-0.08
	0.35	0.5	0.9	420	73.5	73.5	27.3	245.7	100.8	0.24	147	-46.2	-0.11
	0.4	0.5	0.9	420	84	84	25.2	226.8	109.2	0.26	168	-58.8	-0.14
